# Supplementary material for: Fast Recombination of Charge-Transfer State in Organic Photovoltaic Composite of P3HT and Semiconducting Carbon Nanotubes Is the Reason for Its Poor Photovoltaic Performance
Source: Int J Mol Sci. 2023 Feb 17;24(4):4098. doi: 10.3390/ijms24044098 (PMC9961616; doi:10.3390/ijms24044098)
Supplement: Supplementary file 1 [file ijms-24-04098-s001.zip]

Archive with 1 entries (1 files):
- ijms-2157265-supplementary.pdf
